# Supplementary material for: Outcomes of protease inhibitor-based antiretroviral therapy amongst children and associated-factors in Yaoundé, Cameroon
Source: PLoS One. 2019 Mar 18;14(3):e0213900. doi: 10.1371/journal.pone.0213900 (PMC6422392; doi:10.1371/journal.pone.0213900)
Supplement: S1 Table — ART: antiretroviral therapy, NNRTI: non-nucleoside reverse transcriptase inhibitor; PI/r: ritonavir boosted protease inhibitor;. (XLS) [file pone.0213900.s001.xls]

## Sheet: Feuil1
S1 Table : MINI DATA SET OF HIV CHILDREN ON PROTEASE INHIBITOR IN ESSOS HOSPITAL CENTRE
number	AGE AT START	GENDER	family status	LATEST WHO STAGE	latest absolute CD4 cell count	INITIAL Viral load log copies/ml	latest viral load copies/ml	AGE AT STUDY YEARS	PROTOCOLS
9	2	f	O	1	704	5.6	5.6	2	initialPI
26	2	f	NO	1	2115	3.5	0	2	initialPI
30	2	m	O	1	2174	5.6	1.76	2	initialPI
68	6	f	NO	1	520	4.7	4.4	2	initialPI
7	5	f	O	1	1329	3.1	0	2	initialPI
64	2	m	NO	1	785	5.3	2.2	2	initialPI
61	2	m	NO	1	1103	6	0	2	initialPI
19	2	m	NO	1	1150	5.2	0	2	initialPI
62	3	m	NO	1	1500	6.3	0	2	initialPI
1	12	f	NO	1	809	3.3	0	2	pisubstituted
60	3	f	NO	1	1692	4.1	0	3	initialPI
27	4	m	NO	1	1151	0	0	3	initialPI
28	4	m	NO	1	1151	0	0	3	initialPI
15	5	f	NO	1	3010	4.5	0	4	initialPI
11	5	m	NO	1	800		0	4	initialPI
5	5	m	O	1	1057	4.5	0	4	initialPI
25	4	m	NO	2	2000	0	2.13	4	initialPI
38	4	m	NO	1	2184	6.6	2.5	4	initialPI
31	4	m	NO	1	2308	5.8	0	4	initialPI
20	5	f	NO	1	830	0	3.4	5	initialPI
29	5	f	NO	1	1151	0	0	5	initialPI
17	6	m	NO	1	1241	5.7	0	5	initialPI
16	6	m	O	1	1816	6.4	0	5	initialPI
10	5	m	NO	1	1839	6.4	1.68	5	initialPI
71	8	f	O	1	401	5.49	4	6	initialPI
33	6	f	NO	1	1062	7.2	0	6	initialPI
6	6	f	NO	1	2152	7.3	0	6	initialPI
70	7	f	NO	1			5.3	6	initialPI
21	7	m	NO	1	768	4.1	2.06	6	initialPI
37	7	f	O	1	588	7.3	0	7	initialPI
69	4	f	O	1	1795	5.3	5.3	7	initialPI
22	7	m	NO	1	2436	5.9	2.5	7	initialPI
12	7	m	O	1			4.2	7	initialPI
32	7	m	O	1			5.3	7	initialPI
35	8	f	O	1	920	6	0	8	initialPI
34	8	m	NO	2	1314	0	0	8	initialPI
3	8	m	NO	1	1841	7.3	1.33	8	initialPI
39	9	f	NO	1	870	0	2.2	9	initialPI
18	9	f	NO	1	2100	5.3	2.7	9	initialPI
48	9	m	NO	1	489	4.7	3.1	9	pisubstituted
4	11	m	O	1	520	4.7	4.4	9	pisubstituted
42	13	m	NO	1	810	4.9	0	9	pisubstituted
67	11	m	NO	1		5	0	9	pisubstituted
8	11	m	NO	1	830	4.5	0	10	pisubstituted
13	8	m	O	1			4.4	10	initialPI
40	8	m	NO	1	2348	6.4	0	10	initialPI
65	13	f	NO	1	1500	3	0	10	pisubstituted
23	10	f	O	1			4.4	10	pisubstituted
52	16	f	NO	1	788	5	0	10	pisubstituted
56	15	f	O	1			4.4	10	pisubstituted
51	10	m	NO	1	2100	5	0	10	pisubstituted
41	14	m	NO	1	2164	6.7	2.2	10	pisubstituted
55	14	m	O	1			4.2	10	pisubstituted
36	8	m	O	1			5.6	11	initialPI
63	12	m	NO	1	820	0	0	11	pisubstituted
45	13	m	NO	1	1038	5.7	0	11	pisubstituted
54	17	m	NO	1	2240	3.5	0	11	pisubstituted
49	13	f	O	1	1684	4.6	0	12	pisubstituted
66	12	m	O	1	37	6.2	4.2	12	pisubstituted
46	12	m	NO	1	1028		2.2	12	pisubstituted
50	12	m	NO	1	1044	2.03	1.91	12	pisubstituted
2	14	f	NO	1	997	3.8	0	13	pisubstituted
24	16	f	NO	1	833	5.6	0	14	pisubstituted
43	17	f	NO	1	1028		2.2	15	pisubstituted
44	17	m	NO	1	576	5.2	0	14	pisubstituted
53	13	m	NO	1	800	5	2.12	16	pisubstituted
47	16	f	NO	2	879	4.7	2.9	16	pisubstituted
58	18	f	O	2		7.2	4.4	16	pisubstituted
59	17	m	O	1	945	4.5	5.6	17	pisubstituted
14	8	f	O	1	2452	3.2	0	18	initialPI
57			NO	1	574	4.6	2.9	18	pisubstituted
